# Supplementary material for: A Preclinical Study on Brugada Syndrome with a CACNB2 Variant Using Human Cardiomyocytes from Induced Pluripotent Stem Cells
Source: Int J Mol Sci. 2022 Jul 27;23(15):8313. doi: 10.3390/ijms23158313 (PMC9368582; doi:10.3390/ijms23158313)
Supplement: Supplementary file 1 [file ijms-23-08313-s001.zip]

Archive with 1 entries (1 files):
- ijms-1790496-supplementary.pdf
